# Supplementary material for: Intersectoral Action for Addressing NCDs through the Food Environment: An Analysis of NCD Framing in Global Policies and Its Relevance for the African Context
Source: Int J Environ Res Public Health. 2021 Oct 26;18(21):11246. doi: 10.3390/ijerph182111246 (PMC8582825; doi:10.3390/ijerph182111246)
Supplement: Supplementary file 1 [file ijerph-18-11246-s001.zip]

Archive with 1 entries (1 files):
- ijerph-1399381-supplementary.pdf
